# Supplementary material for: A metabolic synthetic lethal strategy with arginine deprivation and chloroquine leads to cell death in ASS1-deficient sarcomas
Source: Cell Death Dis. 2016 Oct 13;7(10):e2406–. doi: 10.1038/cddis.2016.232 (PMC5133958; doi:10.1038/cddis.2016.232)
Supplement: Supplementary Table S1 [file cddis2016232x3.xls]

## Sheet: Sheet1
	Soft Tissue Tumor	Number of Cases scored at corresponding level of ASS1 staining:				Total Cases
		0 (No scoring)	+1 (1-25% of cells positive)	+2 (26-50% of cells positive)	+3 (>50% cells positive)
	Malignant peripheral nerve sheath tumor (NF1 related)	41	0	2	1	44
	Malignant peripheral nerve sheath tumor (Non-NF1)	28	1	1	1	31
	Neurofibroma	19	0	0	0	19
	Plexiform neurofibroma	24	0	0	0	24
	Diffuse-type neurofibroma	11	0	0	0	11
	Cellular Schwannoma	7	0	0	0	7
	Clear Cell Sarcoma	7	0	0	0	7
	Desmoplastic Melanoma	9	0	1	0	10
	Fibrosarcomatous Dermatofibrosarcoma Protuberans	9	0	0	0	9
	Perineurioma	2	0	2	0	4
	Schwannoma	36	0	0	0	36
	Synovial Sarcoma	22	1	4	9	36
	Gastrointestinal Stromal Tumor	92	0	0	3	95
	Sarcoma, not otherwise specified (malignant fibrous histiocytoma)	53	0	3	4	60
	Embryonal rhabomdyosarcoma	2	0	0	1	3
	Alveolar rhabomdyosarcoma	2	0	0	0	2
	Pleomorphic rhabomdyosarcoma	6	0	0	2	8
	Solitary Fibrous Tumor/Hemangiopericytoma	3	0	0	16	19
	Tenosynovial giant cell tumor	32	1	0	1	34
	Angiomyolipoma	5	0	0	3	8
	Glomus tumor	4	0	0	1	5
	Granular cell tumor	4	0	0	0	4
	Myxoma	3	2	0	0	5
	Leiomyosarcoma	48	2	1	5	56
	Leiomyoma	20	0	0	0	20
	Myxofibrosarcoma (myxoid MFH)	7	0	0	0	7
	Well-differentiated liposarcoma	6	0	0	0	6
	Dedifferentiated liposarcoma	8	0	0	1	9
	Myxoid liposarcoma	2	2	1	7	12
	Pleomorphic liposarcoma	2	0	0	1	3
	Desmoid fibromatosis	23	0	0	0	23
	Dermatofibrosarcoma protuberans	5	0	1	0	6
	Desmoplastic small round cell tumor	5	1	0	0	6
	Endometrial stromal sarcoma	7	0	0	0	7
	Epithelioid sarcoma	1	0	2	0	3
	Low-grade fibromyxoid sarcoma	2	0	0	1	3
	Epithelioid hemangioendothelioma	2	0	0	0	2
	Angiosarcoma	5	0	0	0	5
	Extraskeletal myxoid chondrosarcoma	2	2	0	3	7
	Nodular fasciitis	6	0	0	0	6
	Total number of cases at corresponding level of ASS1 staining	572	12	18	60	662
	Cumulative Percent	86.4048	1.81269	2.71903	9.06344	100
	Bone Tumors	Number of Cases scored at corresponding level of ASS1 staining:				Total Cases
		0 (No scoring)	+1 (1-25% of cells positive)	+2 (26-50% of cells positive)	+3 (>50% cells positive)
	Giant cell tumor of bone	7	0	0	0	7
	Fibrous dysplasia	9	0	0	0	9
	Non-ossifying fibroma	5	1	0	0	6
	Osteosarcoma	7	1	1	1	10
	Ewing sarcoma/PNET	6	0	1	0	7
	Total number of cases at corresponding level of ASS1 staining	34	2	2	1	39
	Cumulative Percent	87.1795	5.12821	5.12821	2.5641	100
